# Supplementary material for: Effect of land use, geology, and seasonality on hydrogeochemical baseline variations in a watershed impacted by human activities in the eastern Amazon
Source: Environ Monit Assess. 2025 Sep 22;197(10):1138. doi: 10.1007/s10661-025-14565-7 (PMC12454543; doi:10.1007/s10661-025-14565-7)
Supplement: Supplementary file 2 — Supplementary Material 1 [file 10661_2025_14565_MOESM2_ESM.xlsx]

## Sheet: Description
	Appendix C - Geochemical baseline values of Fe Dissolved, Mn Total, Mn Dissolved, Al Dissolved, and Ba Total in surface water of the Gelado Creek Watershed, considering regional and site-specific assessments.
	Statistical approach and subset of the data
	RA	Regional Assessment - Calculations for each individual monthly field campaign, from April 2016 to April 2018
	SSA	Site-specific Assessment - considering the rainfall condition of the sampling period (rainy or dry), for each sampling site
	ODS	Overall data set
	DSWO	Data set without outliers
	Descriptive statistics
	n	number of samples
	Max	Maximum
	DD	Data Distribution provided by the Good-ness-of-Fit test
	N	Normal
	LN	Lognormal
	G	Gamma, considering WH and HW for baseline calculations
	NP	Non-parametric
	DPD	Degenerate Probability Distribution
	Statistical methods used to derive geochemical baseline values
	M+2*MAD	Median ± 2*Median Absolute Deviation, considering the raw data (RD) and logarithmic transformation (Log10)
	UTL	Upper tolerance limits
	USL	Upper simultaneous limit
	UPL	Upper prediction limit
	P98	98th percentile
	P95	95th percentile
	P90	90th percentile
	P75	75th percentile

## Sheet: Fe Total - SSA
Data selection	Season	Data set	Fe Total
			Descriptive statistics			Statistical methods used to derive geochemical baseline values
			n	Max	DD	M+2*MAD		PRO UCL			Percentile-based
						Log10	RD	UTL	USL	UPL	P98	P95	P90	P75
G1	Rainy	ODS	15	2.55	LN	1	0.5	3.57	3.06	1.7	2.18	1.63	1.07	0.39
		DSWO	12	0.4	N	0.42	0.33	0.51	0.46	0.42	0.39	0.38	0.37	0.29
	Dry	ODS	10	0.35	N	0.37	0.33	0.4	0.36	0.34	0.34	0.32	0.29	0.25
G2	Rainy	ODS	15	2.85	LN	1.39	0.79	3.27	2.87	1.77	2.36	1.62	1	0.57
		ODS	15	2.85	G-WH	1.39	0.79	2.54	2.34	1.68	2.36	1.62	1	0.57
		ODS	15	2.85	G-HW	1.39	0.79	2.64	2.14	1.69	2.36	1.62	1	0.57
		DSWO	13	0.86	N	0.63	0.53	0.92	0.85	0.75	0.79	0.69	0.57	0.5
	Dry	ODS	10	0.59	LN	0.49	0.42	1.08	0.8	0.72	0.59	0.59	0.58	0.48
		ODS	10	0.59	G-WH	0.49	0.42	0.936	0.745	0.686	0.59	0.59	0.58	0.48
		ODS	10	0.59	G-HW	0.49	0.42	0.964	0.756	0.693	0.59	0.59	0.58	0.48
M	Rainy	ODS	15	5.96	N	8.32	7.12	7.65	7.4	6.49	5.74	5.41	5.08	4.86
	Dry	ODS	10	6.62	N	4.86	4.11	7.56	6.35	5.93	6.18	5.53	4.43	2.93
G3	Rainy	ODS	15	3.08	N	3.11	2.44	2.88	2.79	2.46	2.76	2.29	1.89	1.58
		DSWO	14	1.95	N	2.72	2.2	2.22	2.13	1.95	1.91	1.85	1.75	1.53
	Dry	ODS	10	1.28	N	1.78	1.43	1.65	1.46	1.4	1.27	1.26	1.24	1.13
G4	Rainy	ODS	15	2.59	N	3.12	2.94	3.01	2.95	2.7	2.58	2.56	2.53	2.23
	Dry	ODS	9	1.75	N	2.01	1.9	2.45	2.09	2.03	1.72	1.67	1.6	1.5
Gd1	Rainy	ODS	15	1.04	N	1.5	0.79	1.04	1	0.85	0.95	0.81	0.68	0.46
	Dry	ODS	10	0.32	N	0.27	0.24	0.37	0.32	0.3	0.3	0.27	0.23	0.19
		DSWO	8	0.22	N	0.24	0.23	0.26	0.23	0.23	0.19	0.19	0.18	0.18
Gd2	Rainy	ODS	15	2.16	LN	2.2	0.78	2.96	2.6	1.61	1.92	1.55	1.03	0.58
		ODS	15	2.16	G-WH	2.2	0.78	2.23	2.05	1.49	1.92	1.55	1.03	0.58
		ODS	15	2.16	G-HW	2.2	0.78	2.34	2.14	1.51	1.92	1.55	1.03	0.58
		DSWO	13	0.63	N	1.47	0.67	0.82	0.76	0.67	0.63	0.62	0.6	0.48
	Dry	ODS	10	0.48	N	0.32	0.29	0.56	0.48	0.45	0.46	0.42	0.36	0.22
G5	Rainy	ODS	15	2.92	N	2.68	2.26	3	2.91	2.6	2.8	2.63	2.31	1.86
		DSWO	14	2.5	N	2.52	2.25	2.62	2.52	2.3	2.38	2.19	1.99	1.78
	Dry	ODS	10	1.54	N	1.62	1.34	1.78	1.54	1.46	1.47	1.37	1.21	0.91
T	Rainy	ODS	15	2.58	N	3.09	2.77	2.99	2.9	2.56	2.46	2.29	2.09	1.93
	Dry	ODS	10	1	N	0.88	0.83	1.24	1.09	1.04	0.98	0.96	0.91	0.83
G6	Rainy	ODS	13	6.79	LN	3.33	2.77	7.38	6.29	5.01	6.03	4.89	3.5	2.64
		ODS	13	6.79	G-WH	3.33	2.77	6.81	6.019	5.01	6.03	4.89	3.5	2.64
		ODS	13	6.79	G-HW	3.33	2.77	6.918	6.069	5.005	6.03	4.89	3.5	2.64
		DSWO	12	3.63	N	2.89	2.53	3.99	3.67	3.36	3.49	3.27	2.95	2.33
	Dry	ODS	10	3.72	LN	1.57	1.26	4.83	3.12	2.69	3.28	2.62	1.52	0.9
		DSWO	8	0.91	N	1.06	0.98	1.22	1.03	1.02	0.91	0.9	0.89	0.81
G7	Rainy	ODS	15	2.89	N	2.37	2.27	2.89	2.81	2.5	2.62	2.23	1.9	1.75
		DSWO	14	1.94	N	2.25	2.15	2.45	2.36	2.16	1.92	1.88	1.84	1.67
	Dry	ODS	10	1.89	N	1.58	1.29	2.32	1.95	1.83	1.83	1.75	1.61	0.95
G8	Rainy	ODS	14	3.98	LN	3.33	3.01	4.68	4.32	3.62	3.84	3.64	3.12	2.28
		ODS	14	3.98	G-WH	3.33	3.01	4.409	4.134	3.564	3.84	3.64	3.12	2.28
		ODS	14	3.98	G-HW	3.33	3.01	4.465	4.173	3.575	3.84	3.64	3.12	2.28
		DSWO	12	2.34	N	3.2	2.85	2.83	2.67	2.51	2.33	2.32	2.3	2.1
	Dry	ODS	10	1.35	N	2.25	1.51	1.73	1.5	1.42	1.32	1.28	1.21	1

## Sheet: Fe Dissolved - SSA
Data selection	Season	Data set	Fe Dissolved
			Descriptive statistics			Statistical methods used to derive geochemical baseline values
			n	Max	DD	M+2*MAD		PRO UCL			Percentile-based
						Log10	RD	UTL	USL	UPL	P98	P95	P90	P75
G1	Rainy	ODS	15	0.54	NP	0.78	0.25	0.54	0.54	0.54	0.4756	0.379	0.286	0.135
		DSWO	12	0.14	NP	<0.1	<0.1	0.14	0.14	0.14	0.1378	0.1345	0.129	0.1125
	Dry	ODS	10	0.2	NP	0.33	0.26	0.285	0.246	0.233	0.1964	0.191	0.182	0.175
G2	Rainy	ODS	15	0.41	NP	0.95	0.58	0.554	0.533	0.457	0.4044	0.396	0.382	0.35
	Dry	ODS	10	0.37	LN	0.34	0.27	0.563	0.418	0.377	0.361	0.3475	0.325	0.185
		ODS	10	0.37	G-WH	0.34	0.27	0.502	0.399	0.366	0.361	0.3475	0.325	0.185
		ODS	10	0.37	G-HW	0.34	0.27	0.514	0.403	0.369	0.361	0.3475	0.325	0.185
M	Rainy	ODS	15	3.84	LN	2.88	1.74	7.761	6.826	4.215	3.3668	2.657	2.082	1.91
		ODS	15	3.84	G-WH	2.88	1.74	4.787	4.447	3.313	3.3668	2.657	2.082	1.91
		ODS	15	3.84	G-HW	2.88	1.74	5.173	4.765	3.443	3.3668	2.657	2.082	1.91
		DSWO	14	2.15	LN	2.13	1.53	6.094	5.084	3.399	2.1058	2.0395	1.965	1.665
		DSWO	14	2.15	G-WH	2.13	1.53	3.737	3.365	2.63	2.1058	2.0395	1.965	1.665
		DSWO	14	2.15	G-HW	2.13	1.53	4.055	3.608	2.748	2.1058	2.0395	1.965	1.665
	Dry	ODS	10	1.46	N	2.06	1.45	1.828	1.57	1.481	1.4042	1.3205	1.181	1.07
G3	Rainy	ODS	15	0.83	N	0.96	0.7	0.969	0.937	0.815	0.8188	0.802	0.774	0.525
	Dry	ODS	10	0.55	N	0.83	0.71	0.746	0.659	0.629	0.5464	0.541	0.532	0.5
G4	Rainy	ODS	15	1.73	N	1.56	1.143	1.784	1.72	1.48	1.6544	1.541	1.28	0.88
		DSWO	14	1.46	N	1.55	1.069	1.486	1.41	1.242	1.343	1.1675	0.992	0.805
	Dry	ODS	9	0.77	N	1.22	0.965	1.121	0.939	0.909	0.762	0.75	0.73	0.63
Gd1	Rainy	ODS	15	0.24	NP	<0.1	<0.1	0.24	0.24	0.24	0.2232	0.198	0.172	0.125
	Dry	ODS	10	0.2	NP	<0.1	<0.1	0.2	0.2	0.2	0.1874	0.1685	0.137	0.125
Gd2	Rainy	ODS	15	0.32	NP	0.78	0.248	0.2	0.2	0.2	0.186	0.165	0.15	0.135
	Dry	ODS	10	0.32	NP	0.239	0.169	0.32	0.32	0.32	0.2948	0.257	0.194	0.1375
		DSWO	9	0.18	NP	<0.1	<0.1	0.18	0.18	0.18	0.1736	0.164	0.148	0.13
G5	Rainy	ODS	15	1.04	N	0.94	0.786	1.246	1.202	1.035	1.0372	1.033	1.006	0.61
	Dry	ODS	10	0.65	N	1.04	0.616	0.829	0.709	0.668	0.6338	0.6095	0.569	0.46
T	Rainy	ODS	15	0.65	N	0.6	0.508	0.728	0.703	0.612	0.6444	0.636	0.554	0.385
	Dry	ODS	10	0.35	N	0.44	0.388	0.425	0.384	0.37	0.3446	0.3365	0.323	0.305
G6	Rainy	ODS	13	1.66	LN	2.64	1.32	2.404	2.018	1.575	1.5592	1.408	1.192	0.72
		ODS	13	1.66	G-WH	2.64	1.32	2.04	1.798	1.49	1.5592	1.408	1.192	0.72
		ODS	13	1.66	G-HW	2.64	1.32	2.107	1.84	1.507	1.5592	1.408	1.192	0.72
	Dry	ODS	10	1.72	NP	0.49	0.458	1.72	1.72	1.72	1.513	1.2025	0.685	0.35
		DSWO	8	0.35	N	0.39	0.369	0.46	0.395	0.394	0.35	0.35	0.35	0.3125
G7	Rainy	ODS	15	0.65	N	0.74	0.658	0.74	0.723	0.659	0.6388	0.622	0.606	0.53
	Dry	ODS	10	0.67	NP	0.4	0.394	0.67	0.67	0.67	0.6214	0.5485	0.427	0.365
		DSWO	9	0.4	N	0.38	0.38	0.449	0.417	0.411	0.3952	0.388	0.376	0.35
G8	Rainy	ODS	14	1.46	LN	1.24	0.9	1.982	1.758	1.347	1.434	1.395	1.222	0.585
	Dry	ODS	10	0.7	N	0.55	0.528	0.854	0.734	0.693	0.6532	0.583	0.466	0.4375
		DSWO	8	0.44	N	0.59	0.553	0.577	0.506	0.505	0.44	0.44	0.44	0.4325

## Sheet: Mn Total - SSA
Data selection	Season	Data set	Mn Total
			Descriptive statistics			Statistical methods used to derive geochemical baseline values
			n	Max	DD	M+2*MAD		PRO UCL			Percentile-based
						Log10	RD	UTL	USL	UPL	P98	P95	P90	P75
G1	Rainy	ODS	15	0.567	LN	0.51	0.268	0.962	0.833	0.484	0.51492	0.4368	0.2994	0.155
		ODS	15	0.567	G-WH	0.51	0.268	0.648	0.595	0.423	0.51492	0.4368	0.2994	0.155
		ODS	15	0.567	G-HW	0.51	0.268	0.692	0.63	0.432	0.51492	0.4368	0.2994	0.155
		DSWO	13	0.177	N	0.55	0.189	0.234	0.215	0.189	0.17292	0.1668	0.158	0.14
	Dry	ODS	10	0.11	G-WH	0.1	0.08	0.165	0.131	0.121	0.11	0.11	0.11	0.07
		ODS	10	0.11	G-HW	0.1	0.08	0.169	0.133	0.122	0.11	0.11	0.11	0.07
		ODS	10	0.11	LN	0.1	0.08	0.187	0.139	0.125	0.11	0.11	0.11	0.07
G2	Rainy	ODS	15	0.395	LN	0.24	0.159	0.538	0.488	0.337	0.36532	0.3208	0.2746	0.14
	Dry	ODS	10	0.12	N	0.11	0.094	0.153	0.13	0.122	0.1164	0.111	0.102	0.0775
M	Rainy	ODS	15	0.154	N	0.23	0.209	0.195	0.19	0.169	0.15288	0.1512	0.146	0.135
	Dry	ODS	10	0.39	LN	0.15	0.129	0.806	0.428	0.344	0.3378	0.2595	0.129	0.08
		ODS	10	0.39	G-WH	0.15	0.129	0.495	0.339	0.294	0.3378	0.2595	0.129	0.08
		ODS	10	0.39	G-HW	0.15	0.129	0.532	0.35	0.299	0.3378	0.2595	0.129	0.08
		DSWO	9	0.1	N	0.11	0.1	0.142	0.117	0.113	0.0968	0.092	0.084	0.08
G3	Rainy	ODS	15	0.27	N	0.4	0.268	0.283	0.274	0.24	0.2476	0.214	0.1864	0.18
	Dry	ODS	10	0.07	N	0.09	0.08	0.085	0.0767	0.0738	0.07	0.07	0.07	0.0575
G4	Rainy	ODS	15	0.3	N	0.52	0.294	0.316	0.305	0.262	0.272	0.23	0.1968	0.175
	Dry	ODS	9	0.13	N	0.19	0.149	0.183	0.156	0.152	0.13	0.13	0.13	0.13
Gd1	Rainy	ODS	15	0.396	LN	0.38	0.221	0.77	0.684	0.438	0.39376	0.3904	0.362	0.16
		ODS	15	0.396	G-WH	0.38	0.221	0.578	0.536	0.396	0.39376	0.3904	0.362	0.16
		ODS	15	0.396	G-HW	0.38	0.221	0.609	0.561	0.403	0.39376	0.3904	0.362	0.16
	Dry	ODS	10	0.1	N	0.14	0.099	0.123	0.107	0.101	0.0964	0.091	0.082	0.075
Gd2	Rainy	ODS	15	0.319	LN	0.19	0.129	0.503	0.452	0.304	0.30612	0.2868	0.261	0.125
	Dry	ODS	10	0.09	N	0.1	0.08	0.115	0.099	0.0936	0.0864	0.081	0.072	0.0675
		DSWO	9	0.09	N	0.1	0.08	0.109	0.0932	0.0906	0.0868	0.082	0.074	0.07
G5	Rainy	ODS	15	0.189	N	0.19	0.179	0.203	0.198	0.179	0.17808	0.1617	0.146	0.14
	Dry	ODS	10	0.12	N	0.15	0.124	0.155	0.133	0.126	0.1146	0.1065	0.093	0.09
T	Rainy	ODS	15	0.14	N	0.23	0.148	0.189	0.182	0.156	0.14	0.14	0.14	0.11
	Dry	ODS	10	0.05	N	0.08	0.07	0.0798	0.0689	0.0651	0.05	0.05	0.05	0.05
G6	Rainy	ODS	13	0.32	N	0.23	0.209	0.345	0.32	0.286	0.2962	0.2605	0.229	0.179
	Dry	ODS	10	0.29	LN	0.1	0.08	0.622	0.339	0.275	0.2594	0.2135	0.137	0.08
		DSWO	9	0.12	N	0.1	0.08	0.151	0.121	0.117	0.1152	0.108	0.096	0.05
G7	Rainy	ODS	15	0.22	N	0.27	0.219	0.242	0.233	0.201	0.20516	0.1829	0.1562	0.13
	Dry	ODS	10	0.11	NP	0.06	0.06	0.11	0.11	0.11	0.1082	0.1055	0.101	0.0575
G8	Rainy	ODS	14	0.27	N	0.23	0.19	0.283	0.267	0.231	0.256	0.235	0.204	0.1505
	Dry	ODS	10	0.19	LN	0.06	0.055	0.359	0.213	0.178	0.172	0.145	0.1	0.055
		DSWO	9	0.09	N	0.04	0.04	0.108	0.0886	0.0854	0.0852	0.078	0.066	0.04

## Sheet: Mn Dissolved - SSA
Data selection	Season	Data set	Mn Dissolved
			Descriptive statistics			Statistical methods used to derive geochemical baseline values
			n	Max	DD	M+2*MAD		PRO UCL			Percentile-based
						Log10	RD	UTL	USL	UPL	P98	P95	P90	P75
G1	Rainy	ODS	15	0.567	LN	0.51	0.07	0.791	0.671	0.361	0.48944	0.3731	0.2448	0.065
		DSWO	12	0.07	N	0.42	0.07	0.0861	0.0783	0.0711	0.0678	0.0645	0.059	0.05
	Dry	ODS	10	0.08	N	0.097	0.07	0.101	0.088	0.0835	0.0782	0.0755	0.071	0.065
G2	Rainy	ODS	15	0.257	G-WH	0.239	0.159	0.328	0.308	0.238	0.24188	0.2192	0.183	0.135
		ODS	15	0.257	G-HW	0.239	0.159	0.343	0.32	0.243	0.24188	0.2192	0.183	0.135
		ODS	15	0.257	LN	0.239	0.159	0.419	0.381	0.265	0.24	0.22	0.18	0.14
	Dry	ODS	10	0.12	N	0.115	0.08	0.134	0.113	0.105	0.1092	0.093	0.066	0.0575
		DSWO	9	0.06	N	0.097	0.08	0.0904	0.0759	0.0735	0.06	0.06	0.06	0.05
M	Rainy	ODS	15	0.13	LN	0.233	0.129	0.194	0.182	0.143	0.12832	0.1258	0.1144	0.099
	Dry	ODS	10	0.35	NP	0.149	0.07	0.35	0.35	0.35	0.2978	0.2195	0.089	0.0575
		DSWO	9	0.06	N	0.111	0.07	0.0864	0.0724	0.0701	0.06	0.06	0.06	0.05
G3	Rainy	ODS	15	0.123	N	0.399	0.129	0.138	0.134	0.12	0.11656	0.1069	0.1	0.0955
	Dry	ODS	10	0.06	N	0.091	0.07	0.0706	0.0636	0.0612	0.0582	0.0555	0.051	0.05
G4	Rainy	ODS	15	0.2	N	0.519	0.196	0.24	0.231	0.197	0.1944	0.186	0.1756	0.125
	Dry	ODS	9	0.1	N	0.19	0.09	0.1131	0.112	0.109	0.1	0.1	0.1	0.08
Gd1	Rainy	ODS	15	0.278	NP	0.384	0.119	0.278	0.278	0.278	0.27576	0.2724	0.2484	0.115
	Dry	ODS	10	0.07	N	0.139	0.08	0.081	0.0727	0.0689	0.0682	0.0655	0.061	0.05
Gd2	Rainy	ODS	15	0.206	G-WH	0.19	0.119	0.256	0.24	0.185	0.192	0.171	0.1536	0.085
		ODS	15	0.206	G-HW	0.19	0.119	0.266	0.248	0.187	0.192	0.171	0.1536	0.085
		ODS	15	0.206	LN	0.19	0.119	0.308	0.28	0.195	0.192	0.171	0.1536	0.085
	Dry	ODS	10	0.07	N	0.097	0.08	0.0916	0.0799	0.0759	0.0682	0.0655	0.061	0.05
G5	Rainy	ODS	15	0.189	N	0.19	0.139	0.18	0.174	0.152	0.1666	0.133	0.1074	0.1
		DSWO	14	0.109	N	0.206	0.149	0.14	0.134	0.121	0.10796	0.1064	0.1035	0.1
	Dry	ODS	10	0.08	N	0.155	0.08	0.112	0.097	0.092	0.08	0.08	0.08	0.0675
T	Rainy	ODS	15	0.13	N	0.227	0.092	0.137	0.132	0.114	0.1244	0.116	0.098	0.067
	Dry	ODS	10	0.04	NP	0.078	0.03	0.04	0.04	0.04	0.04	0.04	0.04	0.03
G6	Rainy	ODS	13	0.19	N	0.233	0.169	0.212	0.196	0.174	0.178	0.16	0.1388	0.11
	Dry	ODS	10	0.27	G-WH	0.097	0.07	0.266	0.233	0.192	0.2376	0.189	0.108	0.0725
		ODS	10	0.27	G-HW	0.097	0.07	0.28	0.243	0.197	0.2376	0.189	0.108	0.0725
		ODS	10	0.27	LN	0.097	0.07	0.52	0.286	0.232	0.2376	0.189	0.108	0.0725
		DSWO	9	0.09	N	0.097	0.07	0.12	0.0978	0.0941	0.0884	0.086	0.082	0.05
G7	Rainy	ODS	15	0.1	N	0.271	0.099	0.108	0.104	0.0888	0.0916	0.079	0.066	0.06
	Dry	ODS	10	0.05	N	0.062	0.06	0.0664	0.0576	0.0545	0.0482	0.0455	0.041	0.04
G8	Rainy	ODS	14	0.13	N	0.232	0.099	0.156	0.147	0.128	0.1248	0.117	0.107	0.0925
	Dry	ODS	10	0.19	G-WH	0.061	0.065	0.242	0.169	0.147	0.1666	0.1315	0.073	0.0475
		ODS	10	0.19	G-HW	0.061	0.065	0.258	0.173	0.149	0.1666	0.1315	0.073	0.0475
		ODS	10	0.19	LN	0.061	0.065	0.352	0.198	0.163	0.1666	0.1315	0.073	0.0475
		DSWO	9	0.06	N	0.04	0.06	0.0815	0.067	0.0647	0.0584	0.056	0.052	0.04

## Sheet: Al Dissolved - SSA
Data selection	Season	Data set	Al Dissolved
						Statistical methods used to derive geochemical baseline values
			n	Max	DD	M+2*MAD		PRO UCL			Percentile-based
						Log10	RD	UTL	USL	UPL	P98	P95	P90	P75
G1	Rainy	ODS	15	0.15	NP	<0.05	<0.05	0.15	0.15	0.15	0.1416	0.129	0.116	0.025
	Dry	ODS	10	0.19	N	0.77	0.203	0.233	0.193	0.179	0.1792	0.163	0.136	0.095
G2	Rainy	ODS	15	0.17	NP	<0.05	<0.05	0.17	0.17	0.17	0.1616	0.149	0.132	0.105
	Dry	ODS	10	0.18	N	0.142	0.094	0.199	0.164	0.152	0.162	0.135	0.09	0.07
		DSWO	9	0.08	NP	<0.05	<0.05	0.08	0.08	0.08	0.0784	0.076	0.072	0.07
M	Rainy	ODS	15	0.26	NP	0.39	0.124	0.26	0.26	0.26	0.2572	0.253	0.198	0.095
		DSWO	13	0.12	NP	<0.05	<0.05	0.12	0.12	0.12	0.1152	0.108	0.098	0.07
	Dry	ODS	10	0.27	N	0.7	0.223	0.335	0.275	0.255	0.2556	0.234	0.198	0.1275
G3	Rainy	ODS	15	0.22	NP	<0.05	<0.05	0.22	0.22	0.22	0.2032	0.178	0.148	0.1
	Dry	ODS	10	0.12	N	0.254	0.166	0.174	0.147	0.138	0.12	0.12	0.12	0.0875
G4	Rainy	ODS	15	0.19	NP	0.39	0.124	0.19	0.19	0.19	0.19	0.19	0.186	0.13
	Dry	ODS	9	0.21	N	0.346	0.203	0.269	0.213	0.204	0.1956	0.174	0.138	0.12
Gd1	Rainy	ODS	15	0.21	NP	<0.05	<0.05	0.21	0.21	0.21	0.1988	0.182	0.166	0.09
	Dry	ODS	10	0.11	N	0.376	0.144	0.152	0.128	0.119	0.1082	0.1055	0.101	0.0775
Gd2	Rainy	ODS	15	0.26	NP	<0.05	<0.05	0.26	0.26	0.26	0.238	0.204	0.144	0.06
		ODS	10	<0.05	DPD	<0.05	<0.05	-	-	-	<0.05	<0.05	<0.05	<0.05
	Dry	ODS	10	0.12	N	0.39	0.124	0.16	0.134	0.125	0.1182	0.1155	0.111	0.07
G5	Rainy	ODS	15	0.55	LN	0.514	0.209	0.961	0.829	0.475	0.5416	0.529	0.392	0.11
		DSWO	12	0.12	N	0.235	0.169	0.16	0.145	0.13	0.1156	0.109	0.1	0.0925
	Dry	ODS	10	0.15	N	0.423	0.216	0.203	0.169	0.158	0.1446	0.1365	0.123	0.0975
T	Rainy	ODS	15	0.25	NP	<0.05	<0.05	0.25	0.25	0.25	0.2332	0.208	0.182	0.105
	Dry	ODS	10	0.2	N	0.183	0.159	0.239	0.2	0.186	0.1838	0.1595	0.119	0.1075
		DSWO	9	0.11	N	0.206	0.169	0.181	0.148	0.142	0.11	0.11	0.11	0.1
G6	Rainy	ODS	13	0.3	NP	0.39	0.124	0.3	0.3	0.3	0.276	0.24	0.182	0.08
		DSWO	11	0.11	NP	<0.05	<0.05	0.11	0.11	0.11	0.104	0.095	0.08	0.065
	Dry	ODS	10	0.14	NP	0.193	0.114	0.14	0.14	0.14	0.1364	0.131	0.122	0.0875
G7	Rainy	ODS	15	0.26	NP	<0.05	<0.05	0.26	0.26	0.26	0.2516	0.239	0.206	0.09
	Dry	ODS	10	0.1	N	0.13	0.109	0.131	0.114	0.107	0.0964	0.091	0.082	0.0775
G8	Rainy	ODS	14	0.27	NP	<0.05	<0.05	0.27	0.27	0.27	0.2544	0.231	0.201	0.0925
	Dry	ODS	10	0.16	N	0.241	0.164	0.206	0.174	0.163	0.1528	0.142	0.124	0.1075

## Sheet: Ba Total - SSA
Data selection	Season	Data set	Ba Total
			Descriptive statistics			Statistical methods used to derive geochemical baseline values
			n	Max	DD	M+2*MAD		PRO UCL			Percentile-based
						Log10	RD	UTL	USL	UPL	P98	P95	P90	P75
G1	Rainy	ODS	15	0.05	N	0.067	0.05	0.0525	0.0506	0.0433	0.0474	0.0435	0.037	0.0275
	Dry	ODS	10	0.03	NP	0.02	0.02	0.03	0.03	0.03	0.03	0.03	0.03	0.02
		DSWO	9	0.03	NP	0.02	0.02	0.03	0.03	0.03	0.03	0.03	0.03	0.02
G2	Rainy	ODS	15	0.05	NP	0.02	0.02	0.05	0.05	0.05	0.05	0.05	0.041	0.02
		DSWO	13	0.02	NP	0.02	0.02	0.02	0.02	0.02	0.02	0.02	0.02	0.02
	Dry	ODS	10	0.03	NP	0.02	0.02	0.03	0.03	0.03	0.0282	0.0255	0.021	0.02
		DSWO	9	0.02	NP	0.02	0.02	0.02	0.02	0.02	0.02	0.02	0.02	0.02
M	Rainy	ODS	15	0.09	N	0.095	0.09	0.103	0.101	0.0912	0.0874	0.0835	0.08	0.07
	Dry	ODS	10	0.08	N	0.1	0.085	0.103	0.0909	0.0867	0.08	0.08	0.08	0.06
G3	Rainy	ODS	15	0.06	NP	0.03	0.03	0.06	0.06	0.06	0.0574	0.0535	0.047	0.04
		DSWO	13	0.05	NP	0.03	0.03	0.05	0.05	0.05	0.0476	0.044	0.04	0.04
	Dry	ODS	10	0.04	NP	0.03	0.03	0.04	0.04	0.04	0.0382	0.0355	0.031	0.03
		DSWO	9	0.03	NP	0.03	0.03	0.03	0.03	0.03	0.03	0.03	0.03	0.03
G4	Rainy	ODS	15	0.08	NP	0.07	0.06	0.08	0.08	0.08	0.0774	0.0735	0.067	0.04
	Dry	ODS	9	0.05	N	0.07	0.06	0.0687	0.0583	0.0566	0.05	0.05	0.05	0.04
Gd1	Rainy	ODS	15	0.09	N	0.094	0.07	0.0866	0.0838	0.0733	0.0822	0.0705	0.057	0.05
		DSWO	14	0.06	N	0.053	0.05	0.0686	0.0657	0.0592	0.0576	0.054	0.05	0.05
	Dry	ODS	10	0.03	NP	0.03	0.03	0.03	0.03	0.03	0.03	0.03	0.03	0.03
Gd2	Rainy	ODS	15	0.06	N	0.07	0.06	0.0628	0.061	0.0544	0.0574	0.0535	0.047	0.04
	Dry	ODS	10	0.03	NP	0.03	0.03	0.03	0.03	0.03	0.03	0.03	0.03	0.03
G5	Rainy	ODS	15	0.06	N	0.03	0.03	0.0628	0.061	0.0544	0.0574	0.0535	0.047	0.04
	Dry	ODS	10	0.07	NP	0.03	0.03	0.07	0.07	0.07	0.0646	0.0565	0.043	0.03
		DSWO	8	0.03	NP	0.03	0.03	0.03	0.03	0.03	0.03	0.03	0.03	0.03
T	Rainy	ODS	15	0.08	LN	0.097	0.08	0.0999	0.0957	0.0811	0.08	0.08	0.074	0.06
	Dry	ODS	10	0.08	NP	0.04	0.04	0.08	0.08	0.08	0.0764	0.071	0.062	0.05
		DSWO	9	0.06	NP	0.04	0.04	0.06	0.06	0.06	0.0584	0.056	0.052	0.05
G6	Rainy	ODS	13	0.07	N	0.094	0.07	0.0833	0.0784	0.0714	0.0678	0.0645	0.06	0.06
	Dry	ODS	10	0.05	N	0.053	0.05	0.0641	0.057	0.0546	0.05	0.05	0.05	0.04
G7	Rainy	ODS	15	0.07	NP	0.04	0.04	0.07	0.07	0.07	0.07	0.07	0.058	0.04
		DSWO	13	0.04	NP	0.04	0.04	0.04	0.04	0.04	0.04	0.04	0.04	0.04
	Dry	ODS	10	0.04	NP	0.03	0.03	0.04	0.04	0.04	0.04	0.04	0.04	0.04
G8	Rainy	ODS	15	0.07	N	0.078	0.07	0.0762	0.0733	0.0667	0.0676	0.064	0.06	0.05
	Dry	ODS	10	0.04	NP	0.04	0.04	0.04	0.04	0.04	0.04	0.04	0.04	0.04
		DSWO	9	0.04	NP	0.04	0.04	0.04	0.04	0.04	0.04	0.04	0.04	0.04

## Sheet: Fe Total - RA
Data selection	Season	Data set	Fe Total
			Descriptive statistics			Statistical methods used to derive geochemical baseline values
			n	Max	DD	M+2*MAD		PRO UCL			Percentile-based
						Log10	RD	UTL	USL	UPL	P98	P95	P90	P75
April 2016	Rainy	ODS	11	3.99	N	4.64	3.22	4.51	3.83	3.44	3.588	2.985	1.98	1.65
		DSWO	10	1.98	N	5.18	3.3	3.17	2.61	2.42	1.935	1.8675	1.755	1.5525
May 2016	Rainy	ODS	12	3.62	N	4.365	3.14	3.92	3.47	3.06	3.257	2.7125	1.948	1.5025
		DSWO	11	1.97	N	4.602	3.09	2.86	2.47	2.25	1.926	1.86	1.75	1.415
June 2016	Dry	ODS	12	2.71	N	3.823	2.19	2.87	2.56	2.27	2.4614	2.0885	1.559	1.235
		DSWO	11	1.58	N	3.128	2.09	2.07	1.81	1.66	1.538	1.475	1.37	1.06
July 2016	Dry	ODS	12	1.91	G-WH	1.077	0.84	3.473	2.71	2.113	1.8198	1.6845	1.468	0.7375
		ODS	12	1.91	G-HW	1.077	0.84	4	3.009	2.271	1.8198	1.6845	1.468	0.7375
		ODS	12	1.91	LN	1.077	0.84	9.08	5.44	3.39	1.8198	1.6845	1.468	0.7375
Algust 2016	Dry	ODS	12	1.26	G-WH	0.775	0.74	1.685	1.407	1.18	1.117	0.9025	0.609	0.5925
		ODS	12	1.26	G-HW	0.775	0.74	1.784	1.465	1.21	1.117	0.9025	0.609	0.5925
		DSWO	11	0.61	NP	0.722	0.71	0.61	0.61	0.61	0.608	0.605	0.6	0.59
September 2016	Dry	ODS	12	1.28	N	2.169	1.28	1.574	1.41	1.258	1.2184	1.126	0.979	0.775
October 2016	Dry	ODS	12	4.19	LN	4.522	2.29	10.44	6.513	4.216	3.5916	2.694	1.451	1.0775
		ODS	12	4.19	G-WH	4.522	2.29	5.388	4.18	3.24	3.5916	2.694	1.451	1.0775
		ODS	12	4.19	G-HW	4.522	2.29	5.967	4.48	3.373	3.5916	2.694	1.451	1.0775
		DSWO	11	1.47	N	4.311	2.02	2.006	1.732	1.571	1.432	1.375	1.28	0.985
November 2016	Rainy	ODS	12	4.82	N	11.196	5.08	5.92	5.245	4.623	4.5582	4.1655	3.559	2.6725
December 2016	Rainy	ODS	12	4.95	LN	17.632	3.12	23.34	13.27	7.881	4.7366	4.4165	3.749	1.5725
		ODS	12	4.95	G-WH	17.632	3.12	8.931	6.807	5.174	4.7366	4.4165	3.749	1.5725
		ODS	12	4.95	G-HW	17.632	3.12	10.32	7.547	5.527	4.7366	4.4165	3.749	1.5725
		DSWO	10	1.67	N	6.86	2.62	2.614	2.156	1.998	1.6466	1.6115	1.553	1.3925
January 2017	Rainy	ODS	12	2.64	N	9.764	3.53	3.812	3.391	3.003	2.6092	2.563	2.456	1.9775
February 2017	Rainy	ODS	12	3.46	N	14.312	3.93	4.622	4.1	3.618	3.3544	3.196	2.94	2.22
March 2017	Rainy	ODS	12	2	N	2.967	2.47	2.659	2.415	2.191	1.9406	1.8515	1.721	1.6325
April 2017	Rainy	ODS	12	4.42	N	3.895	3.14	4.557	4.049	3.58	3.903	3.1275	2.059	1.855
		DSWO	11	2.07	N	3.642	3	3.094	2.704	2.475	2.048	2.015	1.96	1.7
May 2017	Rainy	ODS	12	3.19	N	5.029	3.39	3.88	3.464	3.081	2.9876	2.684	2.237	1.805
June 2017	Dry	ODS	11	3.72	N	17.301	3.45	4.614	3.938	3.542	3.576	3.36	3	1.715
July 2017	Dry	ODS	12	2.33	N	2.92	1.9	2.559	2.278	2.019	2.1606	1.9065	1.532	0.9875
Algust 2017	Dry	ODS	12	2.46	N	3.639	2.02	2.735	2.433	0.154	2.3038	2.0695	1.692	1.0125
		DSWO	11	1.75	N	2.048	1.74	2.106	1.828	1.664	1.634	1.46	1.17	0.955
September 2017	Dry	ODS	12	2.52	LN	1.862	1.43	4.505	3.164	2.284	2.1746	1.6565	0.939	0.7425
		ODS	12	2.52	G-WH	1.862	1.43	3.009	2.423	1.956	2.1746	1.6565	0.939	0.7425
		ODS	12	2.52	G-HW	1.862	1.43	3.219	2.534	2.005	2.1746	1.6565	0.939	0.7425
		DSWO	11	0.95	N	1.627	1.31	1.303	1.145	1.052	0.928	0.895	0.84	0.705
October 2017	Dry	ODS	12	6.62	LN	2.864	1.47	9.615	5.963	3.839	5.4254	3.6335	1.154	0.71
		DSWO	11	1.19	N	1.679	1.32	1.437	1.248	1.138	1.118	1.01	0.83	0.65
November 2017	Rainy	ODS	12	4.89	N	5.594	3.37	5.029	4.439	3.895	4.3752	3.603	2.486	1.625
		DSWO	11	2.55	N	4.326	3.19	3.302	2.855	2.592	2.422	2.23	1.91	1.52
December 2017	Rainy	ODS	12	5.96	N	7.261	4.61	6.171	5.454	4.7793	5.2846	4.2715	2.851	2.29
		DSWO	11	2.89	N	7.194	4.34	4.133	3.578	3.253	2.812	2.695	2.5	2.19
January 2018	Rainy	ODS	12	6.79	LN	19.428	4.5	31.25	17.84	10.65	6.4336	5.899	4.887	2.0325
		ODS	12	6.79	G-WH	19.428	4.5	11.89	9.083	6.924	6.4336	5.899	4.887	2.0325
		ODS	12	6.79	G-HW	19.428	4.5	13.73	10.07	7.403	6.4336	5.899	4.887	2.0325
		DSWO	10	2.34	N	6.736	3.65	3.46	2.862	2.656	2.2662	2.1555	1.971	1.7225
February 2018	Rainy	ODS	11	3.53	N	2.338	2.1	3.84	3.356	3.072	3.256	2.845	2.16	1.57
		DSWO	10	2.16	N	1.887	1.78	2.791	2.412	2.282	2.0736	1.944	1.728	1.455
March 2018	Rainy	ODS	11	3.49	N	3.349	3.1	4.09	3.578	3.278	3.226	2.83	2.17	2.01
April 2018	Rainy	ODS	11	3.53	N	5.131	3.53	3.84	3.356	3.072	3.256	2.845	2.16	1.57
		DSWO	10	2.16	N	4.178	2.96	2.791	2.412	2.282	2.0736	1.944	1.728	1.455
Total Area	Rainy	ODS	177	6.79	NP	5.67	3.61	4.82	6.79	3.98	4.92	3.72	2.94	1.96
		DSWO	175	5.17	NP	5.342	3.61	3.99	5.17	3.63	4.63	3.62	2.87	1.95
	Dry	ODS	119	6.62	LN	3.87	1.64	3.15	10.76	2.55	3.46	2.47	1.56	0.96
		ODS	119	6.62	NP	3.87	1.64	3	6.62	2.52	3.46	2.47	1.56	0.96
		DSWO	111	1.91	NP	2.775	1.6	1.75	1.91	1.55	1.72	1.52	1.28	0.9

## Sheet: Fe Dissolved - RA
Data selection	Season	Data set	Fe Dissolved
			Descriptive statistics			Statistical methods used to derive geochemical baseline values
			n	Max	DD	M+2*MAD		PRO UCL			Percentile-based
						Log10	RD	UTL	USL	UPL	P98	P95	P90	P75
April 2016	Rainy	ODS	11	0.5	N	1	0.705	0.705	0.609	0.553	0.482	0.455	0.41	0.36
May 2016	Rainy	ODS	12	0.9	N	2.27	0.928	1.175	1.045	0.925	0.8758	0.8395	0.772	0.595
June 2016	Dry	ODS	12	0.65	N	0.51	0.473	0.761	0.688	0.621	0.6236	0.584	0.515	0.3575
July 2016	Dry	ODS	12	0.73	N	0.69	0.522	0.895	0.798	0.709	0.6992	0.653	0.586	0.415
Algust 2016	Dry	ODS	12	0.38	G-WH	0.97	0.462	0.772	0.639	0.531	0.3778	0.3745	0.368	0.35
		ODS	12	0.38	G-HW	0.97	0.462	0.83	0.673	0.55	0.3778	0.3745	0.368	0.35
		ODS	12	0.38	LN	0.97	0.462	1.138	0.84	0.634	0.3778	0.3745	0.368	0.35
September 2016	Dry	ODS	12	0.54	N	1.73	0.75	0.781	0.703	0.63	0.5378	0.5345	0.53	0.4625
October 2016	Dry	ODS	12	1.1	N	1.85	1.226	1.327	1.186	1.056	1.0274	0.9185	0.763	0.6775
November 2016	Rainy	ODS	12	1.98	G-WH	2.18	1.122	2.592	2.002	1.545	1.7006	1.2815	0.688	0.46
		ODS	12	1.98	G-HW	2.18	1.122	2.909	2.169	1.622	1.7006	1.2815	0.688	0.46
		ODS	12	1.98	LN	2.18	1.122	5.625	3.407	2.146	1.7006	1.2815	0.688	0.46
		DSWO	11	0.71	N	2.06	0.904	0.924	0.798	0.724	0.666	0.6	0.49	0.44
December 2016	Rainy	ODS	12	0.69	N	1.89	1.116	0.96	0.854	0.757	0.6724	0.646	0.607	0.4975
January 2017	Rainy	ODS	12	0.85	G-WH	1.19	0.596	1.531	1.21	0.956	0.828	0.795	0.709	0.34
		ODS	12	0.85	G-HW	1.19	0.596	1.722	1.318	1.013	0.828	0.795	0.709	0.34
		ODS	12	0.85	LN	1.19	0.596	3.159	2.021	1.339	0.828	0.795	0.709	0.34
		DSWO	10	0.34	N	0.65	0.527	0.574	0.482	0.45	0.34	0.34	0.34	0.3225
February 2017	Rainy	ODS	12	1	N	1.45	0.7	1.069	0.945	0.83	0.8988	0.747	0.534	0.4425
		DSWO	11	0.54	N	2.12	0.407	0.759	0.654	0.592	0.528	0.51	0.48	0.39
March 2017	Rainy	ODS	12	1.01	N	1.43	0.869	1.216	1.08	0.955	0.9814	0.9385	0.849	0.45
April 2017	Rainy	ODS	12	3.84	G-WH	3.25	1.165	5.004	3.808	2.89	3.3604	2.641	1.591	0.85
		ODS	12	3.84	G-HW	3.25	1.165	5.603	4.105	3.011	3.3604	2.641	1.591	0.85
		ODS	12	3.84	LN	3.25	1.165	11.14	6.499	3.954	3.3604	2.641	1.591	0.85
		ODS	11	1.66	G-WH	3.32	1.052	2.808	2.058	1.688	1.522	1.315	0.97	0.73
		DSWO	11	1.66	G-HW	3.32	1.052	3.171	2.229	1.785	1.522	1.315	0.97	0.73
		DSWO	11	1.66	LN	3.32	1.052	6.125	3.385	2.39	1.522	1.315	0.97	0.73
May 2017	Rainy	ODS	12	1.93	N	6.93	1.27	2.443	2.17	1.918	1.8266	1.6715	1.45	1.27
June 2017	Dry	ODS	11	1.72	G-WH	0.8	0.576	2.163	1.539	1.235	1.474	1.105	0.49	0.34
		ODS	11	1.72	G-HW	0.8	0.576	2.385	1.623	1.272	1.474	1.105	0.49	0.34
		ODS	11	1.72	LN	0.8	0.576	4.233	2.251	1.554	1.474	1.105	0.49	0.34
		DSWO	10	0.49	N	0.92	0.605	0.636	0.529	0.492	0.463	0.4225	0.355	0.31
July 2017	Dry	ODS	12	0.72	N	0.82	0.646	0.808	0.728	0.654	0.6716	0.599	0.491	0.38
Algust 2017	Dry	ODS	12	0.98	N	1.36	0.74	1.085	0.968	0.86	0.9228	0.837	0.698	0.4475
		DSWO	11	0.72	N	1.16	0.656	0.84	0.733	0.67	0.676	0.61	0.5	0.415
September 2017	Dry	ODS	12	1.15	N	1.39	0.67	1.155	1.017	0.891	1.018	0.82	0.537	0.4125
		DSWO	11	0.55	N	1.53	0.595	0.71	0.615	0.559	0.524	0.485	0.42	0.375
October 2017	Dry	ODS	12	1.46	G-WH	1.51	0.785	1.979	1.56	1.23	1.2774	1.0035	0.615	0.45
		ODS	12	1.46	G-HW	1.51	0.785	2.202	1.683	1.291	1.2774	1.0035	0.615	0.45
		ODS	12	1.46	LN	1.51	0.785	3.952	2.533	1.681	1.2774	1.0035	0.615	0.45
		DSWO	11	0.63	N	1.06	0.765	0.817	0.71	0.647	0.6	0.555	0.48	0.42
November 2017	Rainy	ODS	12	2.15	N	3.54	1.708	2.27	2.008	1.766	1.9036	1.534	1.022	0.9125
		DSWO	11	1.03	N	2.55	1.569	1.583	1.369	1.244	1.014	0.99	0.95	0.865
December 2017	Rainy	ODS	12	1.89	G-WH	11.74	1.806	4.16	3.201	2.459	1.8548	1.802	1.703	0.8375
		ODS	12	1.89	G-HW	11.74	1.806	4.879	3.604	2.667	1.8548	1.802	1.703	0.8375
		DSWO	12	1.89	LN	11.74	1.806	12.22	6.949	4.129	1.8548	1.802	1.703	0.8375
January 2018	Rainy	ODS	12	0.99	N	1.35	1.078	1.201	1.079	0.966	0.9262	0.8305	0.697	0.6025
February 2018	Rainy	ODS	11	0.7	N	1.14	0.765	0.93	0.812	0.743	0.67	0.625	0.55	0.495
March 2018	Rainy	ODS	11	0.59	N	0.63	0.578	0.804	0.711	0.657	0.574	0.55	0.51	0.435
Apri 2018	Rainy	ODS	12	0.72	N	1.11	0.835	0.914	0.825	0.744	0.6826	0.6265	0.549	0.525
Total Area	Rainy	ODS	177	3.84	NP	1.91	0.973	1.762	3.84	1.46	1.9092	1.38	0.92	0.58
		DSWO	167	1.24	NP	1.74	0.933	0.997	1.24	0.93	1.0068	0.9	0.732	0.53
	Dry	ODS	119	1.72	G-WH	1.19	0.675	0.939	1.792	0.829	1.132	0.734	0.634	0.415
		ODS	119	1.72	G-HW	1.19	0.675	0.977	2.01	0.852	1.132	0.734	0.634	0.415
		DSWO	114	0.77	NP	1.19	0.646	0.72	0.77	0.678	0.72	0.657	0.55	0.4

## Sheet: Mn Total - RA
Data selection	Season	Data set	Mn Total
			Descriptive statistics			Statistical methods used to derive geochemical baseline values
			n	Max	DD	M+2*MAD		PRO UCL			Percentile-based
						Log10	RD	UTL	USL	UPL	P98	P95	P90	P75
April 2016	Rainy	ODS	11	0.2	N	0.19	0.149	0.214	0.189	0.174	0.184	0.16	0.12	0.105
		DSWO	10	0.12	N	0.169	0.139	0.157	0.138	0.131	0.1182	0.1155	0.111	0.1
May 2016	Rainy	ODS	12	0.14	N	0.301	0.199	0.181	0.166	0.151	0.14	0.14	0.137	0.1025
June 2016	Dry	ODS	12	0.13	N	0.204	0.149	0.153	0.141	0.129	0.1256	0.119	0.109	0.0925
July 2016	Dry	ODS	12	0.11	NP	0.071	0.047	0.11	0.11	0.11	0.1056	0.099	0.089	0.065
Algust 2016	Dry	ODS	12	0.1	LN	0.086	0.08	0.105	0.0934	0.0841	0.0912	0.078	0.06	0.06
		DSWO	11	0.06	N	0.086	0.08	0.0718	0.0673	0.0647	0.06	0.06	0.06	0.055
September 2016	Dry	ODS	12	0.1	LN	0.062	0.06	0.128	0.109	0.0946	0.0956	0.089	0.079	0.055
October 2016	Dry	ODS	12	0.13	N	0.126	0.099	0.169	0.152	0.137	0.1278	0.1245	0.12	0.0825
November 2016	Rainy	ODS	12	0.12	N	0.189	0.134	0.159	0.144	0.131	0.12	0.12	0.117	0.09
December 2016	Rainy	ODS	12	0.18	N	0.271	0.139	0.199	0.177	0.157	0.1668	0.147	0.117	0.0825
January 2017	Rainy	ODS	12	0.22	N	0.37	0.209	0.25	0.225	0.201	0.2046	0.1815	0.149	0.125
February 2017	Rainy	ODS	12	0.32	N	0.255	0.229	0.365	0.33	0.298	0.309	0.2925	0.261	0.165
		DSWO	11	0.27	N	0.221	0.199	0.306	0.271	0.251	0.252	0.225	0.18	0.16
March 2017	Rainy	ODS	12	0.19	N	0.366	0.239	0.251	0.228	0.206	0.1856	0.179	0.168	0.15
April 2017	Rainy	ODS	12	0.18	N	0.172	0.17	0.191	0.182	0.174	0.1734	0.1635	0.15	0.1425
May 2017	Rainy	ODS	12	0.17	N	0.229	0.174	0.202	0.186	0.172	0.1634	0.1535	0.14	0.14
June 2017	Dry	ODS	11	0.29	LN	0.188	0.139	0.426	0.31	0.257	0.27	0.24	0.19	0.11
		ODS	11	0.29	G-WH	0.188	0.139	0.361	0.286	0.248	0.27	0.24	0.19	0.11
		ODS	11	0.29	G-HW	0.188	0.139	0.373	0.291	0.25	0.27	0.24	0.19	0.11
		DSWO	9	0.12	N	0.147	0.129	0.148	0.126	0.123	0.1168	0.112	0.104	0.09
July 2017	Dry	ODS	12	0.07	LN	0.062	0.06	0.0903	0.0808	0.073	0.07	0.07	0.068	0.05
		ODS	12	0.07	G-WH	0.062	0.06	0.086	0.0784	0.0718	0.07	0.07	0.068	0.05
		ODS	12	0.07	G-HW	0.062	0.06	0.0869	0.0789	0.072	0.07	0.07	0.068	0.05
		DSWO	9	0.05	NP	0.04	0.04	0.06	0.05	0.05	0.05	0.05	0.05	0.05
Algust 2017	Dry	ODS	12	0.1	N	0.126	0.099	0.116	0.107	0.0981	0.0978	0.0945	0.088	0.07
September 2017	Dry	ODS	12	0.13	N	0.172	0.139	0.152	0.139	0.126	0.1256	0.119	0.108	0.09
October 2017	Dry	ODS	12	0.39	NP	0.04	0.04	0.39	0.39	0.39	0.3196	0.214	0.069	0.0525
		DSWO	9	0.06	NP	0.04	0.04	0.06	0.06	0.06	0.0584	0.056	0.052	0.04
November 2017	Rainy	ODS	12	0.14	N	0.234	0.169	0.183	0.168	0.155	0.14	0.14	0.139	0.1225
December 2017	Rainy	ODS	12	0.3	N	0.456	0.258	0.364	0.33	0.298	0.2934	0.2835	0.265	0.211
January 2018	Rainy	ODS	12	0.235	N	0.352	0.193	0.271	0.244	0.22	0.22554	0.21135	0.1889	0.13025
Februrary 2018	Rainy	ODS	11	0.323	N	0.64	0.462	0.449	0.388	0.353	0.313	0.298	0.273	0.221
March 2018	Rainy	ODS	11	0.388	N	0.849	0.466	0.545	0.474	0.432	0.3866	0.3845	0.381	0.304
April 2018	Rainy	ODS	12	0.567	N	1.103	0.347	0.668	0.59	0.518	0.52938	0.47295	0.3959	0.281
Total Area	Rainy	ODS	177	0.567	NP	0.288	0.219	0.335	0.567	0.302	0.38436	0.2912	0.2128	0.14
		DSWO	172	0.323	G-WH	0.288	0.219	0.257	0.469	0.236	0.29538	0.2475	0.1882	0.14
		DSWO	172	0.323	G-HW	0.288	0.219	0.265	0.514	0.242	0.29538	0.2475	0.1882	0.14
	Dry	ODS	119	0.39	NP	0.097	0.08	0.136	0.39	0.13	0.1684	0.121	0.102	0.07
		DSWO	116	0.13	NP	0.097	0.08	0.123	0.13	0.12	0.127	0.1125	0.1	0.07

[truncated: 3 more sheets: Mn Dissolved - RA, Al Dissolved - RA, Ba Total - RA]
